# Supplementary material for: The Role of High-Resolution Magic Angle Spinning 1H Nuclear Magnetic Resonance Spectroscopy for Predicting the Invasive Component in Patients with Ductal Carcinoma In Situ Diagnosed on Preoperative Biopsy
Source: PLoS One. 2016 Aug 25;11(8):e0161038. doi: 10.1371/journal.pone.0161038 (PMC4999265; doi:10.1371/journal.pone.0161038)
Supplement: S1 File — (XLS) [file pone.0161038.s001.xls]

## Sheet: Sheet1
Serial number of samples	Choline	PC	GPC	Cho/Cr	PC/Cr	GPC/Cr	tcho/Cr	GPC/PC	GPC/Cho	tCho	Creatine	Glycine	Taurine	myo-Inositol	Alanine	Succinate
Breastcancer-1	0.6919	4.3635	11.9725	0.135436	0.854131	2.34355	3.33312	2.74378	17.3038	17.0279	5.1087	24.8283	33.9919	15.3384	56.6776	8.1782
Breastcancer-2	2.4459	2.4139	16.6783	0.35241	0.347799	2.40304	3.10325	6.90928	6.81888	21.5381	6.9405	20.2347	31.9414	20.3652	32.7709	1.385
Breastcancer-3	2.77	11.6967	3.6384	0.734339	3.10085	0.964556	4.79974	0.311062	1.3135	18.1051	3.7721	26.3659	25.3519	19.3245	12.8998	3.5444
Breastcancer-4	4.6439	6.1331	4.5874	1.32888	1.75502	1.31271	4.39661	0.747974	0.987834	15.3644	3.4946	20.8094	17.88	15.9458	11.2467	1.5884
Breastcancer-5	14.7461	17.4817	21.4227	0.838366	0.993894	1.21795	3.05021	1.22544	1.45277	53.6505	17.5891	48.3839	113.493	28.9585	54.0564	2.1732
Breastcancer-6	14.7214	35.0796	10.8661	0.523847	1.24827	0.38666	2.15878	0.309756	0.738116	60.6671	28.1025	124.881	87.0233	49.6075	78.9045	1.959
Breastcancer-7	8.1432	2.3997	2.2145	1.52352	0.448962	0.414312	2.38679	0.922824	0.271945	12.7574	5.345	24.7286	34.0315	22.2376	45.8545	2.1732
Breastcancer-8	15.1795	14.2493	11.104	3.2439	3.04511	2.37295	8.66197	0.779266	0.731513	40.5328	4.6794	46.8627	71.1447	20.9891	65.4319	2.2676
Breastcancer-9	21.2356	45.8732	56.737	0.648043	1.3999	1.73143	3.77938	1.23682	2.67179	123.846	32.7688	97.9409	104.909	68.3469	92.1136	5.0061
Breastcancer-10	3.1062	13.0037	1.7472	0.626895	2.62441	0.352621	3.60393	0.134362	0.562488	17.8571	4.9549	38.901	25.3471	21.9595	41.96	1.0295
Breastcancer-11	8.4451	2.8683	2.0964	1.76141	0.598248	0.437251	2.79691	0.730886	0.248239	13.4098	4.7945	26.7875	35.5752	34.1455	23.9862	1.1133
Breastcancer-12	5.1826	26.4514	7.8952	0.35994	1.83709	0.548335	2.74537	0.298479	1.52341	39.5292	14.3985	54.0321	61.1877	16.9495	40.2324	1.8064
Breastcancer-13	5.2006	7.1316	4.6955	1.42147	1.94927	1.28341	4.65416	0.658408	0.902877	17.0277	3.6586	17.4104	19.0716	22.984	14.1991	1.1103
Breastcancer-14	6.8266	16.4476	46.1026	0.302894	0.729775	2.04556	3.07823	2.803	6.75338	69.3768	22.5379	115.706	37.2028	27.3275	34.6173	0.6249
Breastcancer-15	15.4832	22.8844	7.1892	1.4563	2.15243	0.676191	4.28492	0.314153	0.464323	45.5568	10.6319	105.608	47.2086	19.5374	45.7835	1.3359
Breastcancer-16	10.4932	11.4143	7.1295	1.05753	1.15036	0.718526	2.92641	0.624611	0.67944	29.037	9.9224	87.565	51.2397	48.7587	57.0656	1.819
Breastcancer-17	7.1152	15.5416	11.6203	0.503938	1.10074	0.823014	2.42769	0.74769	1.63317	34.2771	14.1192	50.8709	33.9252	18.0861	33.5858	1.8965
Breastcancer-18	9.2108	11.2011	10.2717	1.09544	1.33215	1.22161	3.6492	0.917026	1.11518	30.6836	8.4083	101.552	81.1556	31.2963	35.7166	1.5233
Breastcancer-19	11.9746	7.0398	7.3345	3.5679	2.09755	2.18536	7.85081	1.04186	0.612505	26.3489	3.3562	47.436	29.9861	30.545	16.8032	4.086
Breastcancer-20	19.1167	37.7081	16.3186	1.20722	2.38127	1.03052	4.61901	0.432761	0.853631	73.1434	15.8353	143.428	67.2113	35.3949	76.3407	2.5189
Breastcancer-21	4.8262	6.1881	3.1146	4.19633	5.38049	2.70811	12.2849	0.503321	0.645352	14.1289	1.1501	33.4923	22.5463	26.721	26.8768	2.6228
Breastcancer-22	6.3304	2.774	2.4333	2.7782	1.21741	1.06789	5.0635	0.877181	0.384383	11.5377	2.2786	37.8578	41.5001	22.9404	35.532	2.1976
Breastcancer-23	14.3859	9.5031	6.5378	2.24699	1.48433	1.02116	4.75248	0.687965	0.454459	30.4268	6.4023	81.0823	40.7845	23.0695	33.7072	4.4534
Breastcancer-24	6.8873	7.5218	6.2507	1.51746	1.65726	1.3772	4.55192	0.831011	0.907569	20.6598	4.5387	22.0504	24.2284	13.5763	37.6661	9.6524
Breastcancer-25	10.1445	9.963	7.1251	1.19158	1.17026	0.836918	3.19875	0.715156	0.702361	27.2326	8.5135	49.6846	38.4437	30.1898	46.8745	4.4002
Breastcancer-26	9.0768	4.8075	3.7284	1.08128	0.572696	0.444148	2.09812	0.775538	0.410762	17.6127	8.3945	41.0187	26.5124	11.0965	19.6569	2.2425
Breastcancer-27	12.9997	10.1502	5.1935	2.09947	1.63927	0.838757	4.5775	0.511665	0.399509	28.3434	6.1919	34.4875	39.7727	17.4885	37.3426	2.0069
Breastcancer-28	22.4519	58.5005	28.294	0.79628	2.07478	1.00348	3.87454	0.483654	1.26021	109.246	28.196	63.7094	195.883	57.7418	65.421	6.6256
Breastcancer-29	29.2594	20.1321	22.8216	1.55931	1.07289	1.21622	3.84843	1.13359	0.779975	72.2131	18.7643	145.389	165.165	43.5633	57.4533	3.2175
Breastcancer-30	10.0302	19.735	12.0052	0.528501	1.03986	0.632565	2.20092	0.60832	1.19691	41.7704	18.9786	74.6245	62.7975	27.8078	38.9684	1.508
Breastcancer-31	9.6735	7.0779	6.1384	1.72676	1.26344	1.09573	4.08593	0.867263	0.634558	22.8898	5.6021	34.8024	49.7942	13.3272	30.4371	1.5079
Breastcancer-32	11.8668	12.3908	5.9348	2.16694	2.26262	1.08372	5.51328	0.478968	0.500118	30.1924	5.4763	43.5895	43.6287	9.7119	39.55	1.1697
Breastcancer-33	4.385	5.0994	2.1947	2.64491	3.07582	1.32378	7.04451	0.430384	0.500502	11.6791	1.6579	23.0369	10.3002	4.8472	15.6221	1.8779
Breastcancer-34	4.1645	5.8527	3.6817	1.52831	2.14786	1.35113	5.0273	0.62906	0.884068	13.6989	2.7249	36.8699	23.9914	37.208	21.684	1.7698
Breastcancer-35	4.6247	14.016	8.8392	1.15384	3.49692	2.20533	6.85609	0.630651	1.9113	27.4799	4.0081	60.6283	43.1112	19.1003	69.869	2.3599
Breastcancer-36	11.8183	22.5362	12.0618	0.823965	1.57121	0.840942	3.23612	0.535219	1.0206	46.4163	14.3432	41.4749	56.1054	15.9128	37.3859	1.0057
Breastcancer-37	13.8918	12.3631	7.1473	2.62109	2.33266	1.34855	6.3023	0.578116	0.514498	33.4022	5.3	38.1046	34.1103	18.2542	27.0375	1.4117
Breastcancer-38	6.5406	7.2718	5.1745	1.59441	1.77266	1.2614	4.62847	0.711584	0.791135	18.9869	4.1022	36.9171	50.0914	44.3189	39.0929	2.3832
Breastcancer-39	9.9499	10.1399	4.9519	2.86378	2.91846	1.42525	7.20749	0.488358	0.497683	25.0417	3.4744	44.4444	29.2705	16.9648	23.3485	1.5614
Breastcancer-40	3.1622	8.0792	3.4404	0.243031	0.620928	0.264412	1.12837	0.425834	1.08798	14.6818	13.0115	29.7601	28.9956	34.1184	13.9396	0.5207
Breastcancer-41	8.2379	18.395	5.2946	0.671615	1.4997	0.431655	2.60297	0.287828	0.642712	31.9275	12.2658	53.4439	52.944	22.4807	28.661	0.9553
Breastcancer-42	14.9207	29.2299	9.2532	0.82649	1.61911	0.512555	2.95815	0.316566	0.620159	53.4038	18.0531	48.365	87.2593	10.1453	30.2797	1.1929
Breastcancer-43	14.4841	28.3823	10.1258	1.26314	2.47519	0.883061	4.6214	0.356765	0.699098	52.9922	11.4667	63.9511	59.7132	26.8821	42.3492	2.629
Breastcancer-44	0.6585	0.5036	0.2824	0.606689	0.463976	0.260181	1.33085	0.560763	0.428853	1.4445	1.0854	4.0664	3.8482	2.0981	1.4978	0.5645
Breastcancer-45	3.8092	5.5439	1.6459	0.751084	1.09313	0.324533	2.16874	0.296885	0.432085	10.999	5.0716	53.0464	17.2181	8.4498	20.1431	0.5336
Breastcancer-46	7.3263	24.6334	9.3809	0.208331	0.700475	0.266755	1.17556	0.38082	1.28044	41.3406	35.1667	23.4735	41.5622	7.932	28.7371	0.6827
Breastcancer-47	10.2877	6.5435	3.2095	1.9141	1.21746	0.59715	3.72871	0.490487	0.311974	20.0407	5.3747	57.5081	29.425	13.5636	42.5031	2.1949
Breastcancer-48	4.607	8.6061	10.1835	0.585566	1.09387	1.29436	2.97379	1.18329	2.21044	23.3966	7.8676	19.2605	40.3173	12.9475	10.3093	0.6293
Breastcancer-49	1.2162	1.8756	0.3275	1.05959	1.63408	0.285328	2.979	0.174611	0.269281	3.4193	1.1478	7.9175	3.7559	3.6394	1.3841	0.7782
Breastcancer-50	3.7956	10.6231	0.9144	0.925643	2.59068	0.222997	3.73932	0.0860766	0.240911	15.3331	4.1005	27.7228	24.7118	14.0951	16.3448	1.9596
Breastcancer-51	10.1799	7.7289	4.7453	1.31625	0.999341	0.613563	2.92916	0.613968	0.466144	22.6541	7.734	30.0591	45.0562	21.0229	18.2988	1.5661
Breastcancer-52	4.5486	17.6431	8.093	0.264251	1.02498	0.470162	1.75939	0.458706	1.77923	30.2847	17.2132	67.1252	22.0434	14.3688	21.731	0.3634
Breastcancer-53	8.4413	13.2059	3.6693	1.19982	1.87704	0.521541	3.59839	0.277853	0.434684	25.3165	7.0355	65.4242	37.739	19.6723	61.7053	2.5057
Breastcancer-54	4.1174	7.4718	3.8194	1.91427	3.4738	1.77572	7.16379	0.511175	0.927624	15.4086	2.1509	45.0616	17.7738	6.8625	22.2946	0.5207
Breastcancer-55	4.9054	14.9316	11.3825	0.6767	2.05982	1.57022	4.30673	0.762309	2.3204	31.2195	7.249	42.5722	54.8565	20.2069	37.9998	1.7793
Breastcancer-56	9.6637	15.1982	5.6054	1.54622	2.43175	0.896878	4.87485	0.36882	0.580047	30.4673	6.2499	41.08	39.7073	16.025	31.9178	1.4303
Breastcancer-57	3.7063	10.7113	11.2631	0.321161	0.928165	0.97598	2.22531	1.05152	3.03891	25.6807	11.5403	11.9597	87.7469	27.5967	77.3013	3.4132
Breastcancer-58	1.5638	8.8571	4.1981	0.455149	2.57789	1.22187	4.2549	0.473981	2.68455	14.619	3.4358	28.3972	28.154	14.4677	22.2663	4.3335
Breastcancer-59	10.7589	12.6833	8.9793	0.99519	1.1732	0.830578	2.99896	0.707962	0.834593	32.4215	10.8109	54.644	49.9886	21.9512	66.6756	2.4379
Breastcancer-60	3.1622	8.0792	3.4404	0.243031	0.620928	0.264412	1.12837	0.425834	1.08798	14.6818	13.0115	29.7601	28.9956	34.1184	13.9396	0.5207
